# Supplementary material for: Dissection of the epoxyjanthitrem pathway in Epichloë sp. LpTG-3 strain AR37 by CRISPR gene editing
Source: Front Fungal Biol. 2022 Aug 10;3:944234. doi: 10.3389/ffunb.2022.944234 (PMC10512260; doi:10.3389/ffunb.2022.944234)
Supplement: Supplementary file 1 [file Table_1.xlsx]

## Sheet: Sheet1
Supplementary Table 1: Plasmids and primers used in this study
Plasmid	Discription		Reference
ANEp8-Cas9-LIC1	Figure S1		Song et al 2018
ANEp8-Cas9-gRNA-albA	Figure S1		Song et al 2018
Cas9HygAMAccdB	Figure S1		This study
Cas9HygAMA-idtMg32	idtM_g32 protospacer		This study
Cas9HygAMA-idtMg38	idtM_g38 protospacer		This study
Cas9HygAMA-idtDg63	idtD_g63 protospacer		This study
Cas9HygAMA-idtDg148	idtD_g148 protospacer		This study
Cas9HygAMA-idtOg119	idtO_g119 protospacer		This study
Cas9HygAMA-idtOg144	idtO_g144 protospacer		This study
Cas9HygAMA-idtAg64	idtA_g64 protospacer		This study
Cas9HygAMA-idtAg101	idtA_g101 protospacer		This study
Cas9HygAMA-idtFg86	idtF_g86 protospacer		This study
Cas9HygAMA-idtFg119	idtF_g119 protospacer		This study
Primers	Sequence	Discription	Reference
KpnI TtrpC Hyg DONR R	GCCGGTACCGCGCTTACACAGTACACGAG	Hygromycin amplification from pDONR221-Hyg plasmid	This study
NotI PgpdA Hyg pDONR F	AAGGAAAAAAGCGGCCGCCTAAAATCCGCCGCCTCCAC	Hygromycin amplification from pDONR221-Hyg plasmid	This study
SapI site CRISPR Fw P1	GTCGGAAGAGCAAAATGCTCTTCAGTTTTAGAGCTAGAAATAGCAAG	gRNA cassette construction amplification from ANEp8-Cas9-gRNA plasmid	This study
Rev LIC2	ACTACTCTACCACTATTTGAAAAGCAAAAAAGGAAGGTACAAAAAAGC	gRNA cassette construction amplification from ANEp8-Cas9-gRNA plasmid	This study
SapI site CRISPR Rev P1	AACTGAAGAGCATTTTGCTCTTCCGACGAGCTTACTCGTTTCG	gRNA cassette construction amplification from ANEp8-Cas9-gRNA plasmid	This study
Fw LIC2	CAACCTCCAATCCAATTTGACTCCGCCGAACGTACTGG	gRNA cassette construction amplification from ANEp8-Cas9-gRNA plasmid	This study
SapI ccdB F	TCGGCTCGTCGGAAGAGCGACCGACAGCCTTCCAAATG	ccdB lethal cassette amplification from pDONR-SM1 plasmid	This study
SapI ccdB R	TCGCTAAAACTGAAGAGCGTTGGCAGCATCACCCGACG	ccdB lethal cassette amplification from pDONR-SM1 plasmid	This study
idtM_g32 protospacer	TTGCCTCTCAAGGAAAGCCA(CGG)	Gene specific protospacer in Cas9HygAMA plasmid	This study
idtM_g38 protospacer	GCCCACTGCTTAGAAAAAAT(CGG)	Gene specific protospacer in Cas9HygAMA plasmid	This study
idtD_g63 protospacer	CTTTGTATCTAAGCTCTTCC(TGG)	Gene specific protospacer in Cas9HygAMA plasmid	This study
idtD_g148 protospacer	CTTCCTGGATCGAGATACGG(CGG)	Gene specific protospacer in Cas9HygAMA plasmid	This study
idtO_g119 protospacer	AGAGACTGTGGCCACCTGAG(CGG)	Gene specific protospacer in Cas9HygAMA plasmid	This study
idtO_g144 protospacer	TCAACCAGTACGATGAAGCA(CGG)	Gene specific protospacer in Cas9HygAMA plasmid	This study
idtA_g64 protospacer	GCATGGCCTCGGGAAGGTGA(GGG)	Gene specific protospacer in Cas9HygAMA plasmid	This study
idtA_g101 protospacer	GGAGCCAGCGATACAAAGGG(CGG)	Gene specific protospacer in Cas9HygAMA plasmid	This study
idtF_g86 protospacer	TGTAAGATAGGATGGCCCAG(TGG)	Gene specific protospacer in Cas9HygAMA plasmid	This study
idtF_g119 protospacer	ATTCAAGGCTTCGTACCTGA(GGG)	Gene specific protospacer in Cas9HygAMA plasmid	This study
idtM g32 Rev P1	TGGCTTTCCTTGAGAGGCAAGACGAGCTTACTCGTTTCG	LIC assembly of guides amplified from Cas9HygAMAccdB plasmid into ANEp8-Cas9-LIC1 plasmid	This study
idtM g32 Fw P1	TTGCCTCTCAAGGAAAGCCAGTTTTAGAGCTAGAAATAGCAAG	LIC assembly of guides amplified from Cas9HygAMAccdB plasmid into ANEp8-Cas9-LIC1 plasmid	This study
idtM g38 Fw P1	GCCCACTGCTTAGAAAAAATGTTTTAGAGCTAGAAATAGCAAG	LIC assembly of guides amplified from Cas9HygAMAccdB plasmid into ANEp8-Cas9-LIC1 plasmid	This study
idtM g38 Rev P1	ATTTTTTCTAAGCAGTGGGCGACGAGCTTACTCGTTTCG	LIC assembly of guides amplified from Cas9HygAMAccdB plasmid into ANEp8-Cas9-LIC1 plasmid	This study
idtD g63 Rev P1	CTTTGTATCTAAGCTCTTCCGACGAGCTTACTCGTTTCG	LIC assembly of guides amplified from Cas9HygAMAccdB plasmid into ANEp8-Cas9-LIC1 plasmid	This study
idtD g63 Fw P1	GGAAGAGCTTAGATACAAAGGTTTTAGAGCTAGAAATAGCAAG	LIC assembly of guides amplified from Cas9HygAMAccdB plasmid into ANEp8-Cas9-LIC1 plasmid	This study
idtD g148 Fw P1	CTTCCTGGATCGAGATACGGGTTTTAGAGCTAGAAATAGCAAG	LIC assembly of guides amplified from Cas9HygAMAccdB plasmid into ANEp8-Cas9-LIC1 plasmid	This study
idtD g148 Rev P1	CCGTATCTCGATCCAGGAAGGACGAGCTTACTCGTTTCG	LIC assembly of guides amplified from Cas9HygAMAccdB plasmid into ANEp8-Cas9-LIC1 plasmid	This study
idtO g119 Top	AGAGACTGTGGCCACCTGAGCGG	Sap1 assembly of guides into Cas9HygAMAccdB plasmid	This study
idtO g119 Btm	AGAGACTGTGGCCACCTGAGCGG	Sap1 assembly of guides into Cas9HygAMAccdB plasmid	This study
idtO g144 Top	TCAACCAGTACGATGAAGCACGG	Sap1 assembly of guides into Cas9HygAMAccdB plasmid	This study
idtO g144 Btm	CCGTGCTTCATCGTACTGGTTGA	Sap1 assembly of guides into Cas9HygAMAccdB plasmid	This study
idtA g101 Top	GTCGGAGCCAGCGATACAAAGGG	Sap1 assembly of guides into Cas9HygAMAccdB plasmid	This study
idtA g101 Btm	AACCCCTTTGTATCGCTGGCTCC	Sap1 assembly of guides into Cas9HygAMAccdB plasmid	This study
idtA g64 Top	GTCGCATGGCCTCGGGAAGGTGA	Sap1 assembly of guides into Cas9HygAMAccdB plasmid	This study
idtA g64 Btm	AACTCACCTTCCCGAGGCCATGC	Sap1 assembly of guides into Cas9HygAMAccdB plasmid	This study
idtF g86 Top	CCACTGGGCCATCCTATCTTACA	Sap1 assembly of guides into Cas9HygAMAccdB plasmid	This study
idtF g86 Btm	TGTAAGATAGGATGGCCCAGTGG	Sap1 assembly of guides into Cas9HygAMAccdB plasmid	This study
idtF g119 Top	ATTCAAGGCTTCGTACCTGAGGG	Sap1 assembly of guides into Cas9HygAMAccdB plasmid	This study
idtF g119 Btm	CCCTCAGGTACGAAGCCTTGAAT	Sap1 assembly of guides into Cas9HygAMAccdB plasmid	This study
gRNA Screen R	GGGGATCATAATAGTACTAGCCA	Sap1 assembly of guides into Cas9HygAMAccdB plasmid screening primers	This study
gRNA screen F	TTTTCTCTTCCATTTACGC	Sap1 assembly of guides into Cas9HygAMAccdB plasmid screening primers	This study
idtM153448F	TCTGACCTGACGATGCTGTG	CRISPR transformant screening primers (991 bp)	This study
idtM154438R	CCCTGTCAATACCCAAGCCA	CRISPR transformant screening primers (991 bp)	This study
idtD64315F	ACCCCAAGATTGCATCCCAG	CRISPR transformant screening primers (433 bp)	This study
idtD64747R	GGCGGTGATCTGTTCTGGAA	CRISPR transformant screening primers (433 bp)	This study
idtO50056F	CGGCCCAATACAAATCAGCG	CRISPR transformant screening primers (806 bp)	This study
idtO50858	GTGCTGTCCCGGATTGAAGA	CRISPR transformant screening primers (806 bp)	This study
idtA96602F	GGGACAGACGTTAGCACTCC	CRISPR transformant screening primers (658 bp)	This study
idtA97259R	CCCTACCGTGCTGAAGAGTG	CRISPR transformant screening primers (658 bp)	This study
idtF_gRNA_Screen_F	CCCTTTCGCTCGCTCTCTTT	CRISPR transformant screening primers (1135 bp)	This study
idtF_gRNA_Screen_R	CAGATTGCACCCCCAAGAGT	CRISPR transformant screening primers (1135 bp)	This study
*Btm = bottom
*F/Fw = forward
*R/Rev = reverse
Protospacer (PAM site)
