# Supplementary material for: Dissection of the epoxyjanthitrem pathway in Epichloë sp. LpTG-3 strain AR37 by CRISPR gene editing
Source: Front Fungal Biol. 2022 Aug 10;3:944234. doi: 10.3389/ffunb.2022.944234 (PMC10512260; doi:10.3389/ffunb.2022.944234)
Supplement: Supplementary file 2 [file Table_2.xlsx]

## Sheet: Sheet1
Supplementary Table 2: Mass spectrometer parameters for individual indole diterpene compounds
Compound	Retention time	Multiple Reaction Monitoring	Declustering Potential	Capillary electrophoresis	Collision Cell Exit Potential
Paspaline	14.54	422.3/130.1	100	50	30
		422.3/404.2	100	20	20
Paspaline B	9.37	436.3/130.1	30	20	50
		436.3/418.2	30	20	10
13-Desoxypaxilline	11.21	420.3/130.1	40	20	55
		420.3/402.2	40	20	55
Paxilline	9.55	436.3/130.1	40	23	15
		436.3/418.2	40	17	7
Terpendole E	9.76	438.2/130.1	60	20	20
		438.2/423.2	60	10	10
Terpendole I	7.97	454.3/130.1	90	50	30
		454.3/436.2	90	20	50
Terpendole J	12.95	522.3/130.1	50	30	40
		522.3/507.3	50	10	30
Terpendole C	12.67	520.3/130.1	90	10	40
		520.3/505.3	90	10	30
Terpendole K	12.33	518.3/130.1	60	20	20
		518.3/503.3	60	10	20
Terpendole N	11.12	534.3/130.1	60	20	55
		534.3/516.2	60	20	30
Epoxyjanthitriol	11.25	604.4/222.1	60	50	10
		604.4/546.1	60	10	10
Epoxyjanthitrem I	12.7	646.4/222.1	60	50	10
		646.4/588.1	60	30	50
Epoxyjanthitrem II	16.51	670.4/222.1	60	40	20
		670.4/612.1	60	40	10
Epoxyjanthitrem III	16.87	672.4/222.1	60	30	10
		672.4/614.1	60	30	50
Epoxyjanthitrem IV	17.03	714.4/222.1	60	50	40
		714.4/656.1	60	30	55
