# Supplementary material for: Dissection of the epoxyjanthitrem pathway in Epichloë sp. LpTG-3 strain AR37 by CRISPR gene editing
Source: Front Fungal Biol. 2022 Aug 10;3:944234. doi: 10.3389/ffunb.2022.944234 (PMC10512260; doi:10.3389/ffunb.2022.944234)
Supplement: Supplementary file 3 [file Table_3.xlsx]

## Sheet: Sheet1
Supplementary Table 3: Counts of sequencing reads aligned to the ANEp8-Cas9-LIC1 host vector
Sample	CRISPR gene inactivated	Count of reads mapping to vector (read mapping quality over 30)	Count of all reads mapping to vector	Count of all reads mapping to strain
Spiked AR37 control	na	5713	7699	6607098
Unspiked AR37 control	na	2	2	6306438
AR37_idtA_g64	idtA	0	0	6075037
AR37_idtA_g101	idtA	0	0	6935441
AR37_idtD_g63	idtD	0	0	5336863
AR37_idtD_g148	idtD	0	0	2563950
AR37_idtM_g32	idtM	0	0	4627620
AR37_idtM_g38	idtM	1	2	5008645
